# Supplementary material for: Longitudinal Immunological Analysis of Portuguese Healthcare Workers Across the COVID-19 Pandemic Reveals Differences in the Humoral Immune Response to Vaccines
Source: Vaccines (Basel). 2024 Nov 30;12(12):1358. doi: 10.3390/vaccines12121358 (PMC11680130; doi:10.3390/vaccines12121358)
Supplement: Supplementary file 1 [file vaccines-12-01358-s001.zip]

Archive with 1 entries (1 files):
- vaccines-3249284-supplementary.pdf
